# Supplementary material for: Hybrid Photoelectrocatalytic TiO2-Co3O4/Co(OH)2 Materials Prepared from Bio-Based Surfactants for Water Splitting
Source: Molecules. 2023 Nov 15;28(22):7599. doi: 10.3390/molecules28227599 (PMC10673594; doi:10.3390/molecules28227599)
Supplement: Supplementary file 1 [file molecules-28-07599-s001.zip]

Archive with 1 entries (1 files):
- molecules-2680265-supplementary.pdf
